# Supplementary material for: Phenolic Profile, Antioxidant and DNA-Protective Capacity, and Microscopic Characters of Ailanthus altissima Aerial Substances
Source: Plants (Basel). 2023 Feb 17;12(4):920. doi: 10.3390/plants12040920 (PMC9967504; doi:10.3390/plants12040920)
Supplement: Supplementary file 1 [file plants-12-00920-s001.zip]

Archive with 1 entries (1 files):
- plants-2219462-supplementary.pdf
